# Supplementary material for: The low impact of fish traps on the seabed makes it an eco-friendly fishing technique
Source: PLoS One. 2020 Aug 21;15(8):e0237819. doi: 10.1371/journal.pone.0237819 (PMC7442244; doi:10.1371/journal.pone.0237819)
Supplement: S1 Table — (XLSX) [file pone.0237819.s004.xlsx]

## Sheet: Feuil1
Verification measurements and relative errors for each day of measurement.
	measure #	x	y	z
Day 1	1	279.7	301.02	313.39
	2	333.94	293	300.62
	3	290.15	288.94	329.19
	mean	301.26	294.32	314.4
	SD	28.78	6.15	14.31
	relative error	9.59%	2.05%	4.77%
Day 2	1	306.92	302.05	302.94
	2	281.34	319.87	268.04
	3	306.24	282.88	309.56
	mean	298.17	301.6	293.51
	SD	14.58	18.5	22.31
	relative error	4.86%	6.17%	7.44%
Day 5	1	298.83	304.33	300.05
	2	304.81	295.05	311.52
	3	306.2	298.15	308.5
	mean	303.28	299.18	306.69
	SD	3.92	4.72	5.95
	relative error	1.31%	1.57%	1.98%
Day 6	1	323.91	301.65	300.56
	2	329.97	298.11	295.85
	3	289.4	280.15	300.58
	mean	314.43	293.3	299
	SD	21.88	11.53	2.73
	relative error	7.29%	3.84%	0.91%
Day 7	1	339.03	302.77	292.43
	2	327.45	304.89	285.99
	3	342.97	297.39	287.99
	mean	336.48	301.68	288.8
	SD	8.07	3.87	3.3
	relative error	2.69%	1.29%	1.1%
Day 8	1	303.21	303.35	295.77
	2	309.53	309.98	297.3
	3	311.55	303.35	299.9
	mean	308.1	305.56	297.66
	SD	4.35	3.83	2.09
	relative error	1.45%	1.28%	0.7%
