# Supplementary material for: The low impact of fish traps on the seabed makes it an eco-friendly fishing technique
Source: PLoS One. 2020 Aug 21;15(8):e0237819. doi: 10.1371/journal.pone.0237819 (PMC7442244; doi:10.1371/journal.pone.0237819)
Supplement: S2 Table — (XLSX) [file pone.0237819.s005.xlsx]

## Sheet: Trap movement
Raw data for the relative positions of the trap from the initial position (in metres) in the X and Y dimensions
	x-axis	y-axis
Day 1	0	0
	-0.003017	-0.00046
	-0.00495	0.002081
	0.005567	-0.006259
	-0.002185	-0.000917
	-0.001327	-2.8e-05
	-0.002472	0.002755
	-0.003436	-0.000798
	0.000561	-0.010175
	0.000187	-0.011573
	0.00113	-0.012687
	-0.003036	-0.006128
	-0.003111	-0.005677
	-0.003813	-0.005451
	0.000871	-0.012688
	-0.001422	-0.010449
	6.2e-05	-0.014503
	-0.006584	0.001444
	0.001329	-0.013594
	0.001497	-0.019267
	-0.000283	-0.01501
	0.002689	-0.019127
	-0.003853	-0.01216
	-0.001398	-0.013562
	-0.003714	-0.022608
	0.001204	-0.023229
	-0.000487	-0.019227
	-0.016255	-0.008107
	0.000148	-0.022578
	-0.003149	-0.020941
	-9e-06	-0.022383
	0.012245	-0.03778
	0.001494	-0.026795
	0.006356	-0.033091
	0.000172	-0.022468
	0.001934	-0.027422
	0.009182	-0.034865
	0.003112	-0.025134
	-0.005683	-0.014505
	0.007857	-0.036955
	0.004982	-0.030797
Day 2	0	0
	0.000385	0.001469
	0.00212	0.000109
	0.002937	-0.000391
	-0.000394	0.000569
	0.000673	0.001961
	0.003984	-0.003421
	0.005116	-0.00588
	0.004661	-0.005106
	0.003185	-0.002298
	0.003243	-0.005072
	-0.004757	0.000556
	0.000774	-0.003351
	0.00065	-0.004061
	-0.000623	-0.003105
	-0.002301	-0.000203
	-0.000495	-0.003107
	0.003108	-0.009663
	0.004305	-0.011681
	0.001602	-0.007337
	0.000881	-0.006143
	-0.000824	-0.005071
	0.000817	-0.007848
	-0.003133	-0.003729
	-0.010408	0.008389
	0.000622	-0.010898
	-0.00463	-0.003999
	-0.002351	-0.008217
	-0.005372	-0.001587
	-0.006317	-0.001576
	-0.001839	-0.007306
	-0.003177	-0.001887
	-0.008312	0.004608
	-0.004024	-0.001698
	-0.009634	0.007321
	-0.009842	0.007987
	-0.006092	0.000154
	-0.006344	-0.001647
	-0.008595	0.003118
Day 3	0	0
	-0.004753	0.006917
	-0.008108	0.010002
	-0.008043	0.014054
	-0.010344	0.011962
	-0.018254	0.028804
	-0.011689	0.020641
	-0.008375	0.016526
	0.004314	-0.001341
	-0.012294	0.026252
	-0.008861	0.018062
	-0.001638	0.00576
	-0.003081	0.01095
	-0.01778	0.03416
	0.005581	-0.003873
	-0.013984	0.015374
	-0.017169	0.0194
	-0.020573	0.026907
	-0.012502	0.019245
	-0.001217	0.001349
	-0.011509	0.014644
	-0.020561	0.031585
	-0.011289	0.01884
	-0.008703	0.019163
	-0.023195	0.031915
	-0.002991	-0.005156
	-0.006358	-0.000809
	-0.0168	0.013424
Day 4	0	0
	0.003279	-0.010378
	0.010685	-0.021656
	0.013871	-0.024983
	0.017031	-0.030315
	0.014177	-0.02706
	0.019119	-0.035858
	0.015218	-0.028406
	0.022999	-0.046168
	0.020952	-0.039584
	0.007255	-0.015189
	0.017503	-0.029654
	0.018524	-0.033322
	0.013268	-0.026808
	0.019033	-0.035216
	0.010284	-0.018405
	0.009636	-0.019268
	0.027817	-0.053281
	0.030033	-0.059838
	0.026438	-0.054863
	0.027872	-0.060544
	0.030597	-0.059156
	0.022112	-0.04891
	0.013269	-0.042616
	0.005087	-0.023219
	0.012051	-0.035765
Day 5	0	0
	-0.008413	0.00911
	-0.009398	0.009458
	-0.008853	0.007538
	-0.007811	0.00727
	-0.009593	0.010163
	-0.010718	0.010109
	-0.008903	0.008287
	-0.009035	0.008443
	-0.008635	0.007538
	-0.008589	0.008286
	-0.008964	0.00888
	-0.009721	0.008911
	-0.008177	0.005438
	-0.009228	0.008065
	-0.009419	0.008474
	-0.009322	0.008216
	-0.008984	0.008007
	-0.008145	0.006642
	-0.0096	0.00752
	-0.00906	0.007334
	-0.00915	0.007354
	-0.0097	0.008879
	-0.009399	0.007956
	-0.009989	0.008273
	-0.010078	0.007194
	-0.008241	0.005584
	-0.009039	0.006308
	-0.00976	0.007503
	-0.009752	0.006989
	-0.01098	0.008546
	-0.010509	0.008373
	-0.00983	0.007083
	-0.011139	0.008792
	-0.010172	0.006742
	-0.009985	0.007288
	-0.01053	0.00912
	-0.009402	0.007101
	-0.010178	0.006299
	-0.008945	0.004405
	-0.010215	0.007061
	-0.010142	0.007185
	-0.008777	0.005817
	-0.008675	0.004436
	-0.008858	0.005838
	-0.009647	0.005659
	-0.011157	0.008488
	-0.009164	0.004385
	-0.011122	0.007101
	-0.008601	0.004332
	-0.008426	0.00449
Day 6	0	0
	-0.00803	0.006575
	-0.008748	0.007869
	0.000825	-0.002465
	-0.00263	-0.002848
	-0.000833	-0.001752
	-0.007442	0.007524
	0.00641	-0.014798
	-0.00189	0.00074
	-0.001718	0.000152
	-0.005668	0.005321
	-0.006607	0.004561
	-0.00831	0.007928
	0.001773	-0.004593
	0.000941	-0.001608
	-0.009147	0.010692
	-0.000743	-0.00212
	-0.003485	0.001977
	-0.002985	0.000879
	-0.001893	0.001032
	0.002657	-0.005768
	0.005214	-0.006792
	0.003917	-0.006171
	-0.000221	-0.000503
	-0.001083	0.005656
	0.000258	-0.000165
	0.001426	-0.003548
	-0.001645	-0.000308
	-0.001495	0.0007
	0.002271	-0.008265
	0.004747	-0.00807
	0.002384	-0.001072
	0.003371	-0.010138
	0.002103	-0.002633
	-0.005355	0.003452
	-0.006296	0.00763
	-0.001839	0.000308
	-0.002943	0.001561
	0.001351	-0.004017
	0.004961	-0.010251
	0.007086	-0.011349
	-0.000687	-0.002353
	-0.0066	0.003988
	0.004469	-0.007582
	0.000113	-0.004721
	-0.011309	0.013505
	-0.005068	0.003985
Day 7	0	0
	-0.003912	0.008658
	0.003149	0.008678
	-0.006662	0.00842
	-0.008865	0.018213
	-0.007166	0.012785
	-0.004012	0.001914
	-0.004385	0.007051
	-0.000143	0.002839
	-0.008476	0.01439
	-0.007977	0.007504
	-0.002034	0.002205
	-0.008221	0.013578
	-0.00403	0.005581
	-0.008554	0.006626
	0.003221	-0.001387
	-0.006502	0.006735
	-0.003647	-0.004695
	-0.001984	0.002983
	-0.001062	0.006343
	-0.001299	-0.00634
	-0.012461	0.019284
	0.012571	-0.021061
	0.005589	-0.018077
	-0.001249	-0.000389
	-0.008335	0.008385
	-0.005904	0.005541
	-0.004343	-0.001263
	-0.021685	0.026429
	-0.010935	0.008291
	-0.035192	0.047154
	-0.000285	-0.000645
	-0.00882	0.011491
	-0.010056	0.006843
	-0.014413	0.014766
	-0.015256	0.01449
	-0.000802	-0.010081
	-0.017124	0.022087
	-0.011719	0.007641
	-0.017425	0.01907
	-0.004282	-0.006195
Day 8	0	0
	-0.000206	-0.000176
	-0.002239	0.004607
	-0.017721	0.027521
	-0.01258	0.018058
	0.000866	-0.00058
	-0.000695	0.008582
	-0.001346	0.004747
	0.003946	-0.005878
	2e-05	-0.000357
	-0.007134	0.014432
	0.005735	-0.009293
	0.001601	-0.002491
	0.000458	0.00047
	0.003304	-0.001075
	0.004911	-0.009133
	-0.003761	0.00519
	-0.000943	-0.003472
	0.001287	-0.005953
	0.000186	-0.005986
	0.002905	-0.00366
	-0.001173	-0.002408
	-0.000675	-0.004256
	0.001406	-0.006256
	0.0052	-0.011201
	0.00133	-0.004205
	-0.001853	0.003614
	0.002275	-0.006493
	5.9e-05	-0.001573
	0.003116	-0.00997
	0.003812	-0.007896
	0.003289	-0.002148
	-0.001652	-0.002732
	0.00979	-0.026417
	0.001013	0.000377
	-0.003108	0.00896
	0.002149	-0.00374
	-0.000106	-0.001147
	-0.004108	0.008881
	-0.001573	0.003083
	0.003462	-0.005817
	0.003448	-0.007965
	-0.002468	0.00304
	-0.000176	-0.004765
	0.002795	-0.009167

## Sheet: Trap orientation
	Trap orientation (in degree)
Day 1	174.8
	175
	174.9
	175.3
	175.1
	175.4
	175
	175.3
	175.4
	175.3
	175.3
	175.6
	175.4
	175.3
	175.3
	175.4
	175.4
	175.7
	175.4
	175.4
	175.4
	175.4
	175.6
	175.7
	175.4
	175.3
	175.6
	175.6
	175.9
	175.7
	175.4
	175.6
	176.1
	175.4
	175.7
	175.6
	175.4
	175.4
	175.6
	175.4
	175.6
	175.4
	175.7
	175.4
	175.4
	175.6
	175.7
	175.6
	175.4
	175.6
	175.6
	175.4
	175.7
	175.6
	175.4
	175.6
	175.6
	175.4
	175.7
	175.4
	175.6
	175.6
	175.6
	176
	175.6
	175.6
	175.7
	175.7
	175.7
	175.7
	175.7
	175.6
	175.7
	175.8
	175.6
	175.9
	175.7
	175.9
	175.7
	175.7
	175.7
	175.9
	175.6
	175.6
	175.7
	175.7
	175.6
	175.9
	175.7
	175.7
	175.8
	177.7
	178.1
	178
	178
	177.9
	177.9
	177.9
	178.2
	177.9
	177.9
	177.7
	177.9
	177.9
	178.3
	177.9
	177.9
	178
	177.7
	177.9
	178.1
	177.9
	178
	177.9
	177.7
	177.9
	178
	177.9
	178
	178
	177.9
	178
	178.2
	177.9
	177.9
	178
	177.9
	178.2
	178
	178
	178
	177.9
	178
	178.2
	177.9
	177.9
	177.9
	178
	178
	178.1
	177.9
	177.9
	177.9
	177.9
	177.9
	178.2
	177.9
	177.9
	177.9
	178
	178
	178.2
	178
	177.9
	178
	177.9
	178.1
	178
	178.2
	177.9
	177.9
	178.2
	178.3
	178
	178.2
	178
	178
	178
	178.2
	178.2
	178
	177.9
	177.9
	178
	178.3
	177.9
	178.2
	178.2
	177.9
	177.9
	178.3
	177.7
	178
	178
	177.9
	178
	178.2
	178
	177.9
	177.9
	178.2
	178
	178.2
	177.9
	178.2
	177.9
	178
	178.3
	178
	178.2
	177.9
	178
	178
	178.2
	178
Tide reverse	178
	178
	178
	178
	178.2
	178
	177.9
	178.2
	178
	178
	178.2
	178
	178
	177.9
	178
	178.2
	178
	178
	178.2
	178.2
	178
	178.2
	177.9
	178
	178.2
	177.9
	178
	178.3
	177.9
	178
	178.2
	178
	178
	178.2
	178.2
	178
	177.7
	178
	178.2
	178.2
	178
	177.9
	178
	178
	178
	178.3
	178
	178
	178
	178
	178
	178.2
	178.2
	178.2
	178
	178.2
	178.2
	177.9
	178
	178
	178
	177.9
	178.3
	178
	178
	178.2
	178
	178
	178.3
	177.9
	178.2
	178
	178
	178.2
	178.3
	177.9
	178.2
	178
	178
	178.2
	178
	178
	178.2
	178
	178
	178.2
	178
	177.7
	178.2
	178
	178
	178.2
	178
	178
	178
	178
	178
	178.1
	177.9
	178
	178
	177.9
	177.9
	178.2
	178.2
	178.2
	178
	177.9
	178.2
	178.3
	178.2
	178
	178
	178
	178.2
	178
	178
	178
	178
	177.9
	178.3
	178
	178
	178.2
	178
	178
	178.3
	178.2
	177.9
	178
	178.2
	177.9
	178.2
	178.2
	178.2
	178
	178
	177.9
	178.2
	178
	177.9
	178.2
	177.9
	178.2
	178.2
	178.2
	177.9
	178.2
	178
	178.3
	178
	178
	177.9
	177.9
	178
	178.2
	178
	177.9
	178
	177.9
	178
	178.2
	178
	178
	178
	178
	178
	178.2
	178
	178
	178
	178
	177.9
	178.3
	177.9
	178
	178
	178
	177.9
	177.9
	178
	178
	178.2
	177.9
	178.2
	178
	178
	177.9
	178
	178.2
	178.2
	178.2
	178
	178
	178
	178
	178.2
	178
	178
	178
	178
	178
	178.3
	178.2
	178
	178
	178
	178.1
	178
	177.9
	178
	177.8
	178
	178.1
	178
	178.2
	178
	178
	178
	178.2
	177.9
	178
	177.9
	177.9
	178.2
	178.2
	177.9
	178.2
	178.2
	177.9
	177.9
	178.1
	177.8
	178
	178
	178
	178
	178.2
	178
	178
	178
	178
	178.2
	178
	178
	178
	178
	178
	178.2
	178
	178
	178.2
	177.9
	178
	178.3
	178
	178
	178
	178
	178.2
	178.3
	178
	178
	178.2
	178
	177.9
	178.2
	177.9
	178
	178
	178
	178.2
	177.9
	178
	178
	178
	178
	178.2
	178
	177.9
	178
	177.9
	178
	178.3
	178
	178
	178.2
	178
	178
	178.2
	177.9
	178
	178
	177.9
	178
	178.2
	178
	178
	178
	178
	177.9
	178.5
	178
	178
	178.2
	177.9
	178.3
	177.9
	177.7
	177.9
	178
	178
	178.2
	178
	178.2
	178
	177.9
	177.9
	178.2
	177.9
	178
	178
	177.9
	178
	178.2
	178
	178
	178
	178
	178.2
	178.2
	178
	178
	178
	178
	178.2
	178
	178
	178
	177.9
	178
	178.2
	177.9
	178
Tide reverse	178
	178
	178
	178.2
	177.9
	178
	177.9
	178
	178
	178.2
	177.9
	178.2
	178
	178
	178
	178.2
	178
	178
	178
	178
	178
	178.3
	177.9
	177.9
	178
	178.2
	178.2
	178
	178.2
	178
	178
	178
	178.1
	178
	178
	178
	177.9
	178
	177.9
	177.9
	178
	177.9
	177.9
	178
	178.2
	178
	177.9
	177.9
	177.9
	178
	178.3
	178
	177.9
	178
	178
	178.2
	178
	178
	178
	178
	178
	178.2
	178
	178
	178
	178
	178
	178.2
	178.2
	178
	178
	178
	178
	178.2
	178
	178
	178
	178
	178
	178.2
	178
	178
	177.9
	177.9
	178
	178.2
	177.9
	178
	178.2
	177.9
	178.4
	178
	178
	177.9
	177.9
	178
	178.2
	178.2
	178
	178
	178
	177.9
	178.2
	178
	177.9
	177.9
	177.9
	178
	178.2
	178
	178
	178
	178.2
	177.9
	178.2
	177.9
	177.9
	177.9
	178
	178.2
	177.9
	178
	178
	178
	177.9
	178.1
	177.9
	178
	177.9
	177.9
	177.9
	178.2
	178.2
	177.9
	177.9
	177.9
	177.9
	178.2
	177.9
	178
	178.2
	177.9
	177.9
	178.2
	177.9
	177.9
	178
	178
	177.9
	178.2
	178
	177.9
	178
	178
	178.2
	178
	178
	177.9
	178
	177.9
	178
	177.9
	178
	177.9
	178
	178
	178.3
	178
	177.9
	177.9
	178
	177.9
	178.2
	178
	177.9
	178
	178
	178
	178.3
	178
	177.9
	177.9
	177.9
	178.3
	177.9
	178
	177.7
	178
	177.9
	178.1
	178
	178
	177.9
	177.9
	178
	178.2
	178
	178
	177.9
	178.2
	178
	178.2
	178
	177.9
	178
	178
	177.9
	178.1
	178
	177.9
	178.2
	178
	178
	178.2
	177.9
	178.2
	178
	178
	178
	177.9
	177.9
	177.9
	177.7
	177.9
	178.2
	178
	177.9
	178
	177.9
	178
	178.1
	177.9
	177.9
	178
	178.2
	177.9
	178.3
	178
	177.9
	178
	178
	178
	178.2
	178.2
	178
	178
	178
	178.3
	178
	177.9
	177.9
	177.9
	177.9
	178.2
	177.9
	178
	178
	177.9
	178
	178.2
	177.9
	178
	178
	178
	178
	178.3
	177.9
	177.9
	178
	178
	178.2
	178.1
	177.9
	178
	177.9
	178
	177.9
	178.1
	177.9
	177.9
	177.9
	178
	178.3
	178
	177.9
	178
	177.9
	177.9
	178.1
	178
	178
	178
	178
	177.9
	178.2
	178
	178
	178
	178.2
	177.9
	178.1
	177.9
	177.9
	177.9
	178
	177.9
	178.2
	177.9
	177.9
	177.9
	177.9
	178.1
	178
	177.7
	178
	177.9
	178
	178.2
	178
	178
	177.9
	178
	177.9
	178.1
	178
	178
	177.9
	177.9
	177.9
	178.2
	177.9
	177.9
	178
	177.9
	177.9
	178.3
	177.9
	178
	177.9
	177.9
	178.2
	178.3
	178
	177.9
	178
	178.2
	178.2
	178
	178
	177.9
	177.9
	178
	178.2
	178
	177.9
	178
	178
	178.2
	178.1
	178
	178
	177.9
	177.9
	178.2
	178.3
	177.9
	178.2
	177.9
	178.2
	178
	178.2
	177.9
	177.9
	178.2
	177.9
	178.1
	178
	178.2
	178
	178
	178
	178.1
	177.9
	177.9
	178.2
	177.9
	177.9
	178.2
	178
	177.9
	177.9
	177.9
	178
	178.5
	177.9
	177.9
	178
	177.9
	178
	178.2
	178
Tide reverse	178
	178
	178
	177.8
	178.3
	178
	178
	178
	178
	178.2
	178
	177.9
	178
	177.9
	177.9
	178.2
	178.2
	178
	178
	177.9
	177.9
	178.2
	178
	178
	177.9
	178
	178
	178.2
	177.7
	178
	177.9
	177.9
	178.2
	178.2
	177.9
	178
	178
	178
	178.2
	177.9
	178
	177.9
	178
	177.9
	178.2
	177.9
	177.9
	178
	177.9
	178
	178.2
	178
	178
	178
	178
	178.2
	178.2
	178
	178
	177.9
	177.9
	178
	178.2
	178
	178
	178
	178
	178
	178.3
	177.9
	178
	178
	177.9
	178.2
	178
	178.2
	177.9
	177.9
	178
	178.2
	178
	178
	178.2
	177.9
	178
	178.2
	178
	177.9
	178
	177.9
	177.9
	178.2
	178
	178
	177.7
	178.2
	178.2
	178.1
	178
	177.9
	178
	177.9
	178.3
	178
	178
	177.9
	178
	177.9
	178.1
	178
	178
	178
	178
	178
	178.2
	178
	177.9
	177.9
	178
	177.9
	178.2
	177.9
	177.9
	178
	178
	177.9
	178.2
	177.9
	177.9
	177.9
	177.9
	178
	178.3
	177.9
	177.9
	178
	178
	178.3
	177.9
	177.9
	178
	177.9
	177.9
	178.2
	178
	178
	177.9
	177.9
	177.9
	178.2
	177.9
	178
	178
	178
	178
	178.2
	177.9
	178
	178
	177.9
	178
	178.1
	177.9
	177.9
	177.9
	178
	178.1
	177.8
	177.9
	178
	177.9
	177.7
	178.1
	178.2
	178
	177.9
	177.9
	178
	178.2
	178
	177.9
	177.9
	177.9
	177.9
	178.2
	177.7
	177.9
	177.9
	177.9
	177.9
	178.2
	177.9
	177.9
	177.9
	177.9
	177.9
	178.1
	177.9
	177.9
	177.9
	178
	178
	178
	177.7
	177.9
	177.9
	177.7
	178.2
	177.8
	177.9
	177.9
	177.9
	177.9
	178.1
	177.9
	178
	177.7
	177.9
	177.9
	178.2
	177.9
	177.9
	178.2
	177.9
	177.9
	178
	177.9
	178
	177.9
	177.9
	178.2
	178
	178.2
	177.7
	177.9
	177.9
	178.1
	177.9
	177.9
	178
	177.9
	177.9
	178.2
	177.7
	177.9
	178
	177.9
	177.9
	178.2
	177.9
	177.9
	178
	177.8
	177.9
	178.2
	177.7
	177.7
	177.9
	177.9
	177.9
	178.2
	177.9
	177.9
	177.9
	177.9
	178.3
	178
	177.9
	178
	178
	177.8
	178
	177.7
	177.9
	177.9
	177.9
	177.7
	177.9
	177.9
	177.7
	177.9
	177.7
	178
	178.1
	177.9
	177.9
	177.8
	178
	177.9
	178
	178
	178
	178
	177.7
	178.2
	177.9
	177.9
	177.8
	178
	177.9
	178.1
	177.9
	177.9
	177.9
	177.7
	177.6
	178.2
	177.7
	177.9
	177.9
	177.9
	178
	177.9
	178
	177.8
	177.9
	178
	177.9
	178.3
	177.9
	178
	177.9
	177.9
	177.9
	178.1
	178
	178
	177.9
	178
	178
	178
	177.9
	178
	177.9
	177.7
	178.1
	178
	177.9
	177.9
	177.9
	178
	177.9
	177.8
	178
	177.9
	178
	177.9
	178.2
	177.9
	177.8
	177.9
Tide reverse	177.7
	178
	178.1
	177.7
	177.9
	178
	177.7
	178.1
	177.9
	177.7
	177.7
	178
	177.9
	178.2
	177.9
	177.7
	177.9
	177.9
	177.9
	178
	177.9
	178
	177.7
	177.9
	177.8
	177.9
	177.9
	177.9
	178
	177.9
	177.9
	178.1
	177.9
	177.9
	177.9
	177.9
	177.7
	178.1
	177.9
	177.9
	177.9
	177.9
	178.1
	178
	177.7
	177.9
	177.9
	177.9
	178.1
	177.9
	177.7
	177.9
	177.9
	177.7
	178.2
	178
	177.9
	177.9
	177.9
	177.9
	178
	177.7
	177.7
	177.9
	177.9
	177.9
	178.2
	177.9
	177.7
	178
	177.9
	178.2
	177.7
	177.9
	177.9
	178
	177.9
	178
	177.9
	177.9
	177.9
	177.9
	178
	178.2
	177.9
Day 2	151.5
	151.2
	151.8
	151.3
	151.2
	151.2
	151.2
	151.2
	151.6
	151.1
	150.9
	151.1
	150.9
	151.1
	151.4
	150.9
	150.7
	150.6
	150.7
	150.8
	150.9
	150.7
	150.5
	150.6
	150.5
	150.8
	150.4
	150.4
	150.3
	150.3
	150.3
	150.7
	150.3
	150.3
	150.4
	150.3
	150.2
	150.7
	150.3
	150.2
	150.2
	150.4
	150.4
	150.5
	150.2
	150.3
	150.1
	150.2
	150.2
	150
	149.9
	149.8
	149.9
	149.9
	150.1
	149.9
	149.9
	149.8
	149.9
	149.9
	150.1
	149.8
	149.8
	149.7
	149.9
	150
	150.3
	149.4
	149.6
	149.7
	149.5
	149.6
	149.9
	149.7
	149.6
	149.4
	149.6
	149.5
	149.8
	149.5
	149.5
	149.5
	149.6
	149.6
	149.9
	149.6
	149.4
	149.6
	149.4
	149.9
	149.4
	149.6
	149.5
	149.5
	149.6
	150
	149.4
	149.5
	149.4
	149.4
	149.6
	149.9
	149.6
	149.6
	149.6
	149.6
	149.6
	149.9
	149.4
	149.6
	149.6
	149.5
	149.6
	149.8
	149.7
	149.5
	149.7
	149.7
	149.8
	149.6
	149.6
	149.4
	149.7
	149.6
	149.8
	149.6
	149.7
	149.5
	149.6
	149.6
	149.8
	149.4
	149.6
	149.4
	149.5
	149.4
	149.9
	149.6
	149.4
	149.6
	149.6
	149.4
	149.8
	149.6
	149.6
	149.4
	149.6
	149.6
	149.9
	149.6
	149.6
	149.6
	149.6
	150
	149.6
	149.6
	149.8
	149.6
	149.6
	149.8
	149.6
	149.6
	149.7
	149.7
	149.6
	149.8
	149.6
	149.6
	149.6
	149.6
	149.5
	149.8
	149.5
	149.6
	149.6
	149.6
	149.6
	149.9
	149.6
	149.6
	149.5
	149.7
	149.9
	149.7
	149.4
	149.6
	149.5
	149.5
Tide reverse	150
	149.7
	149.6
	149.6
	149.5
	149.6
	150.1
	149.6
	149.7
	149.6
	149.4
	149.5
	149.8
	149.7
	149.6
	149.4
	149.5
	149.6
	149.9
	149.5
	149.5
	149.4
	149.6
	149.4
	149.9
	149.6
	149.6
	149.5
	149.5
	150
	149.5
	149.5
	149.5
	149.4
	149.5
	149.8
	149.6
	149.6
	149.6
	149.6
	149.6
	149.8
	149.6
	149.6
	149.6
	149.4
	149.7
	149.9
	149.6
	149.4
	149.4
	149.4
	149.5
	150
	149.6
	149.6
	149.6
	149.6
	149.9
	149.4
	149.4
	149.6
	149.6
	149.5
	149.9
	149.5
	149.6
	149.5
	149.5
	149.6
	149.9
	149.4
	149.4
	149.6
	149.5
	149.6
	150
	149.5
	149.6
	149.6
	149.6
	149.4
	149.8
	149.5
	149.4
	149.4
	149.5
	149.5
	149.8
	149.5
	149.4
	149.4
	149.3
	149.9
	149.6
	149.6
	149.7
	149.4
	149.5
	149.8
	149.4
	149.6
	149.6
	149.6
	149.5
	150
	149.4
	149.4
	149.6
	149.6
	149.6
	149.7
	149.5
	149.4
	149.5
	149.5
	149.6
	149.8
	149.5
	149.4
	149.6
	149.6
	149.7
	149.6
	149.6
	149.6
	149.4
	149.7
	149.8
	149.5
	149.5
	149.4
	149.4
	149.5
	149.9
	149.4
	149.4
	149.4
	149.5
	149.6
	149.7
	149.5
	149.4
	149.6
	149.5
	149.4
	149.9
	149.5
	149.4
	149.6
	149.6
	149.5
	149.8
	149.4
	149.4
	149.5
	149.4
	149.8
	149.6
	149.6
	149.4
	149.5
	149.4
	149.8
	149.6
	149.4
	149.5
	149.6
	149.5
	149.9
	149.4
	149.5
	149.5
	149.4
	149.4
	149.9
	149.5
	149.5
	149.6
	149.3
	149.6
	149.8
	149.6
	149.4
	149.5
	149.4
	149.8
	149.4
	149.4
	149.5
	149.5
	149.4
	149.8
	149.5
	149.4
	149.6
	149.6
	149.6
	149.9
	149.5
	149.6
	149.5
	149.5
	149.5
	149.8
	149.6
	149.5
	149.4
	149.5
	149.4
	149.8
	149.6
	149.4
	149.4
	149.3
	149.4
	149.9
	149.4
	149.5
	149.6
	149.4
	149.8
	149.4
	149.4
	149.4
	149.5
	149.5
	149.8
	149.4
	149.6
	149.3
	149.5
	149.6
	149.7
	149.4
	149.5
	149.5
	149.4
	149.4
	149.8
	149.4
	149.4
	149.4
	149.4
	149.4
	149.8
	149.6
	149.6
	149.5
	149.4
	150
	149.4
	149.5
	149.4
	149.5
	149.6
	149.8
	149.4
	149.4
	149.4
	149.4
	149.5
	149.7
	149.5
	149.4
	149.6
	149.5
	149.4
	149.9
	149.4
	149.4
	149.4
	149.5
	149.4
	149.8
	149.4
	149.4
	149.4
	149.4
	149.4
	150
	149.6
	149.4
	149.3
	149.6
	149.6
	149.6
	149.6
	149.6
	149.4
	149.4
	149.8
	149.4
	149.4
	149.3
	149.4
	149.7
	149.8
	149.4
	149.6
	149.4
	149.4
	149.6
	149.8
	149.6
	149.6
	149.4
	149.4
	149.6
	149.8
	149.5
	149.4
	149.4
	149.5
	149.8
	149.4
	149.4
	149.3
	149.4
	149.5
	149.9
	149.5
	149.6
	149.4
	149.4
	149.4
	149.8
	149.6
	149.4
	149.3
	149.8
	149.8
	149.8
	149.7
	149.7
	149.8
	149.8
	149.8
	149.8
	149.8
	149.9
	149.9
	149.7
	149.7
	149.7
	149.8
	149.7
	149.8
	149.8
	149.8
	149.9
	149.8
	149.8
	149.8
	149.7
	149.7
	149.8
	149.7
	149.6
	149.9
	149.8
	149.8
	149.7
	149.7
	149.7
	149.8
	149.7
	149.8
	149.8
	149.7
	149.7
	149.8
	149.8
	149.9
	149.7
	149.8
	149.7
	149.8
	149.7
	149.9
	149.6
	149.8
	149.6
	149.8
	149.7
	149.7
	149.9
	149.8
	149.6
	149.9
	149.7
	149.8
	149.8
	149.8
	149.7
	149.6
	149.8
	149.9
	149.7
	149.8
	149.8
	149.8
	149.8
	149.7
	149.9
	149.7
	149.8
	149.8
	149.8
	149.8
	149.6
	149.9
	149.8
	149.7
	149.9
	149.8
	149.7
	149.7
	149.8
	149.8
	149.7
	149.8
	149.8
	149.8
	149.7
[truncated: 9,167 more rows]
